# Supplementary material for: The autonomic nervous system-lung interface in experimental BPD: NPY modulates immune response, alveolar growth and vascular muscularizationin neonatal mice exposed to oxidative stress
Source: Respir Res. 2026 Jul 1;27:284. doi: 10.1186/s12931-026-03773-5 (PMC13366976; doi:10.1186/s12931-026-03773-5)
Supplement: Supplementary file 1 — Supplementary Material 1. [file 12931_2026_3773_MOESM1_ESM.xlsx]

## Sheet: Npy_cell_frequency_myeloid
UniqueSample	Groups	CellType	n	relative_freq
P14_1_Hyperoxia_Bar4	Npy+	Alv MF	22	1
P14_1_Hyperoxia_Bar4	Npy-	Alv MF	50	0.136612
P14_1_Hyperoxia_Bar4	Npy-	DC1	6	0.0163934
P14_1_Hyperoxia_Bar4	Npy-	DC2	2	0.00546448
P14_1_Hyperoxia_Bar4	Npy-	Int MF	58	0.15847
P14_1_Hyperoxia_Bar4	Npy-	Mast Ba2	5	0.0136612
P14_1_Hyperoxia_Bar4	Npy-	Mono	70	0.191257
P14_1_Hyperoxia_Bar4	Npy-	Neut 1	166	0.453552
P14_1_Hyperoxia_Bar4	Npy-	Neut 2	9	0.0245902
P14_1_Hyperoxia_Bar5	Npy+	Alv MF	16	1
P14_1_Hyperoxia_Bar5	Npy-	Alv MF	48	0.256684
P14_1_Hyperoxia_Bar5	Npy-	DC1	4	0.0213904
P14_1_Hyperoxia_Bar5	Npy-	DC2	2	0.0106952
P14_1_Hyperoxia_Bar5	Npy-	Int MF	31	0.165775
P14_1_Hyperoxia_Bar5	Npy-	Mast Ba2	1	0.00534759
P14_1_Hyperoxia_Bar5	Npy-	Mono	31	0.165775
P14_1_Hyperoxia_Bar5	Npy-	Neut 1	63	0.336898
P14_1_Hyperoxia_Bar5	Npy-	Neut 2	7	0.0374332
P14_1_Hyperoxia_Bar6	Npy+	Alv MF	22	0.916667
P14_1_Hyperoxia_Bar6	Npy+	DC2	1	0.0416667
P14_1_Hyperoxia_Bar6	Npy+	Mono	1	0.0416667
P14_1_Hyperoxia_Bar6	Npy-	Alv MF	83	0.221333
P14_1_Hyperoxia_Bar6	Npy-	DC1	13	0.0346667
P14_1_Hyperoxia_Bar6	Npy-	DC2	4	0.0106667
P14_1_Hyperoxia_Bar6	Npy-	Int MF	95	0.253333
P14_1_Hyperoxia_Bar6	Npy-	Mono	51	0.136
P14_1_Hyperoxia_Bar6	Npy-	Neut 1	127	0.338667
P14_1_Hyperoxia_Bar6	Npy-	Neut 2	2	0.00533333
P14_1_Normoxia_Bar1	Npy-	Alv MF	179	0.474801
P14_1_Normoxia_Bar1	Npy-	DC1	7	0.0185676
P14_1_Normoxia_Bar1	Npy-	DC2	1	0.00265252
P14_1_Normoxia_Bar1	Npy-	Int MF	54	0.143236
P14_1_Normoxia_Bar1	Npy-	Mast Ba2	3	0.00795756
P14_1_Normoxia_Bar1	Npy-	Mono	70	0.185676
P14_1_Normoxia_Bar1	Npy-	Neut 1	59	0.156499
P14_1_Normoxia_Bar1	Npy-	Neut 2	4	0.0106101
P14_1_Normoxia_Bar2	Npy-	Alv MF	147	0.528777
P14_1_Normoxia_Bar2	Npy-	DC1	5	0.0179856
P14_1_Normoxia_Bar2	Npy-	Int MF	37	0.133094
P14_1_Normoxia_Bar2	Npy-	Mast Ba2	2	0.00719424
P14_1_Normoxia_Bar2	Npy-	Mono	26	0.0935252
P14_1_Normoxia_Bar2	Npy-	Neut 1	54	0.194245
P14_1_Normoxia_Bar2	Npy-	Neut 2	7	0.0251799
P14_1_Normoxia_Bar3	Npy-	Alv MF	171	0.459677
P14_1_Normoxia_Bar3	Npy-	DC1	15	0.0403226
P14_1_Normoxia_Bar3	Npy-	DC2	3	0.00806452
P14_1_Normoxia_Bar3	Npy-	Int MF	30	0.0806452
P14_1_Normoxia_Bar3	Npy-	Mast Ba2	9	0.0241935
P14_1_Normoxia_Bar3	Npy-	Mono	56	0.150538
P14_1_Normoxia_Bar3	Npy-	Neut 1	82	0.22043
P14_1_Normoxia_Bar3	Npy-	Neut 2	6	0.016129
P14_2_Hyperoxia_Bar4	Npy+	Alv MF	16	1
P14_2_Hyperoxia_Bar4	Npy-	Alv MF	81	0.283217
P14_2_Hyperoxia_Bar4	Npy-	DC1	11	0.0384615
P14_2_Hyperoxia_Bar4	Npy-	DC2	2	0.00699301
P14_2_Hyperoxia_Bar4	Npy-	Int MF	51	0.178322
P14_2_Hyperoxia_Bar4	Npy-	Mono	58	0.202797
P14_2_Hyperoxia_Bar4	Npy-	Neut 1	80	0.27972
P14_2_Hyperoxia_Bar4	Npy-	Neut 2	3	0.0104895
P14_2_Hyperoxia_Bar5	Npy+	Alv MF	13	1
P14_2_Hyperoxia_Bar5	Npy-	Alv MF	41	0.0850622
P14_2_Hyperoxia_Bar5	Npy-	DC1	16	0.033195
P14_2_Hyperoxia_Bar5	Npy-	DC2	4	0.00829876
P14_2_Hyperoxia_Bar5	Npy-	Int MF	115	0.238589
P14_2_Hyperoxia_Bar5	Npy-	Mast Ba2	7	0.0145228
P14_2_Hyperoxia_Bar5	Npy-	Mono	111	0.23029
P14_2_Hyperoxia_Bar5	Npy-	Neut 1	187	0.387967
P14_2_Hyperoxia_Bar5	Npy-	Neut 2	1	0.00207469
P14_2_Hyperoxia_Bar6	Npy+	Alv MF	13	1
P14_2_Hyperoxia_Bar6	Npy-	Alv MF	38	0.153226
P14_2_Hyperoxia_Bar6	Npy-	DC1	13	0.0524194
P14_2_Hyperoxia_Bar6	Npy-	DC2	3	0.0120968
P14_2_Hyperoxia_Bar6	Npy-	Int MF	62	0.25
P14_2_Hyperoxia_Bar6	Npy-	Mast Ba2	1	0.00403226
P14_2_Hyperoxia_Bar6	Npy-	Mono	54	0.217742
P14_2_Hyperoxia_Bar6	Npy-	Neut 1	76	0.306452
P14_2_Hyperoxia_Bar6	Npy-	Neut 2	1	0.00403226
P14_2_Normoxia_Bar1	Npy-	Alv MF	79	0.365741
P14_2_Normoxia_Bar1	Npy-	DC1	3	0.0138889
P14_2_Normoxia_Bar1	Npy-	Int MF	25	0.115741
P14_2_Normoxia_Bar1	Npy-	Mast Ba2	5	0.0231481
P14_2_Normoxia_Bar1	Npy-	Mono	61	0.282407
P14_2_Normoxia_Bar1	Npy-	Neut 1	39	0.180556
P14_2_Normoxia_Bar1	Npy-	Neut 2	4	0.0185185
P14_2_Normoxia_Bar2	Npy+	Alv MF	1	1
P14_2_Normoxia_Bar2	Npy-	Alv MF	95	0.347985
P14_2_Normoxia_Bar2	Npy-	DC1	8	0.029304
P14_2_Normoxia_Bar2	Npy-	DC2	3	0.010989
P14_2_Normoxia_Bar2	Npy-	Int MF	20	0.0732601
P14_2_Normoxia_Bar2	Npy-	Mast Ba2	2	0.00732601
P14_2_Normoxia_Bar2	Npy-	Mono	53	0.194139
P14_2_Normoxia_Bar2	Npy-	Neut 1	89	0.326007
P14_2_Normoxia_Bar2	Npy-	Neut 2	3	0.010989
P14_2_Normoxia_Bar3	Npy-	Alv MF	165	0.533981
P14_2_Normoxia_Bar3	Npy-	DC1	10	0.0323625
P14_2_Normoxia_Bar3	Npy-	DC2	3	0.00970874
P14_2_Normoxia_Bar3	Npy-	Int MF	42	0.135922
P14_2_Normoxia_Bar3	Npy-	Mast Ba2	3	0.00970874
P14_2_Normoxia_Bar3	Npy-	Mono	43	0.139159
P14_2_Normoxia_Bar3	Npy-	Neut 1	42	0.135922
P14_2_Normoxia_Bar3	Npy-	Neut 2	1	0.00323625
P3_2_Hyperoxia_Bar4	Npy+	Alv MF	5	1
P3_2_Hyperoxia_Bar4	Npy-	Alv MF	99	0.252551
P3_2_Hyperoxia_Bar4	Npy-	DC1	1	0.00255102
P3_2_Hyperoxia_Bar4	Npy-	DC2	1	0.00255102
P3_2_Hyperoxia_Bar4	Npy-	Int MF	92	0.234694
P3_2_Hyperoxia_Bar4	Npy-	Mast Ba2	4	0.0102041
P3_2_Hyperoxia_Bar4	Npy-	Mono	81	0.206633
P3_2_Hyperoxia_Bar4	Npy-	Neut 1	111	0.283163
P3_2_Hyperoxia_Bar4	Npy-	Neut 2	3	0.00765306
P3_2_Hyperoxia_Bar5	Npy+	Alv MF	9	1
P3_2_Hyperoxia_Bar5	Npy-	Alv MF	136	0.291221
P3_2_Hyperoxia_Bar5	Npy-	DC1	2	0.00428266
P3_2_Hyperoxia_Bar5	Npy-	DC2	3	0.00642398
P3_2_Hyperoxia_Bar5	Npy-	Int MF	71	0.152034
P3_2_Hyperoxia_Bar5	Npy-	Mast Ba2	4	0.00856531
P3_2_Hyperoxia_Bar5	Npy-	Mono	70	0.149893
P3_2_Hyperoxia_Bar5	Npy-	Neut 1	174	0.372591
P3_2_Hyperoxia_Bar5	Npy-	Neut 2	7	0.0149893
P3_2_Hyperoxia_Bar6	Npy+	Alv MF	16	1
P3_2_Hyperoxia_Bar6	Npy-	Alv MF	89	0.289902
P3_2_Hyperoxia_Bar6	Npy-	DC1	3	0.00977199
P3_2_Hyperoxia_Bar6	Npy-	DC2	1	0.00325733
P3_2_Hyperoxia_Bar6	Npy-	Int MF	67	0.218241
P3_2_Hyperoxia_Bar6	Npy-	Mast Ba2	1	0.00325733
P3_2_Hyperoxia_Bar6	Npy-	Mono	44	0.143322
P3_2_Hyperoxia_Bar6	Npy-	Neut 1	98	0.319218
P3_2_Hyperoxia_Bar6	Npy-	Neut 2	4	0.0130293
P3_2_Normoxia_Bar1	Npy-	Alv MF	172	0.367521
P3_2_Normoxia_Bar1	Npy-	DC1	3	0.00641026
P3_2_Normoxia_Bar1	Npy-	Int MF	73	0.155983
P3_2_Normoxia_Bar1	Npy-	Mast Ba2	7	0.0149573
P3_2_Normoxia_Bar1	Npy-	Mono	102	0.217949
P3_2_Normoxia_Bar1	Npy-	Neut 1	102	0.217949
P3_2_Normoxia_Bar1	Npy-	Neut 2	9	0.0192308
P3_2_Normoxia_Bar2	Npy-	Alv MF	147	0.34507
P3_2_Normoxia_Bar2	Npy-	DC1	3	0.00704225
P3_2_Normoxia_Bar2	Npy-	DC2	2	0.00469484
P3_2_Normoxia_Bar2	Npy-	Int MF	84	0.197183
P3_2_Normoxia_Bar2	Npy-	Mast Ba2	6	0.0140845
P3_2_Normoxia_Bar2	Npy-	Mono	103	0.241784
P3_2_Normoxia_Bar2	Npy-	Neut 1	74	0.173709
P3_2_Normoxia_Bar2	Npy-	Neut 2	7	0.0164319
P3_2_Normoxia_Bar3	Npy-	Alv MF	133	0.362398
P3_2_Normoxia_Bar3	Npy-	DC1	6	0.0163488
P3_2_Normoxia_Bar3	Npy-	Int MF	72	0.196185
P3_2_Normoxia_Bar3	Npy-	Mast Ba2	7	0.0190736
P3_2_Normoxia_Bar3	Npy-	Mono	74	0.201635
P3_2_Normoxia_Bar3	Npy-	Neut 1	71	0.19346
P3_2_Normoxia_Bar3	Npy-	Neut 2	4	0.0108992
P3_P7_1_Hyperoxia_Bar10	Npy+	Alv MF	2	1
P3_P7_1_Hyperoxia_Bar10	Npy-	Alv MF	44	0.287582
P3_P7_1_Hyperoxia_Bar10	Npy-	DC1	2	0.0130719
P3_P7_1_Hyperoxia_Bar10	Npy-	Int MF	23	0.150327
P3_P7_1_Hyperoxia_Bar10	Npy-	Mast Ba2	4	0.0261438
P3_P7_1_Hyperoxia_Bar10	Npy-	Mono	54	0.352941
P3_P7_1_Hyperoxia_Bar10	Npy-	Neut 1	21	0.137255
P3_P7_1_Hyperoxia_Bar10	Npy-	Neut 2	5	0.0326797
P3_P7_1_Hyperoxia_Bar11	Npy+	Alv MF	6	1
P3_P7_1_Hyperoxia_Bar11	Npy-	Alv MF	39	0.280576
P3_P7_1_Hyperoxia_Bar11	Npy-	DC1	5	0.0359712
P3_P7_1_Hyperoxia_Bar11	Npy-	DC2	1	0.00719424
P3_P7_1_Hyperoxia_Bar11	Npy-	Int MF	25	0.179856
P3_P7_1_Hyperoxia_Bar11	Npy-	Mast Ba2	1	0.00719424
P3_P7_1_Hyperoxia_Bar11	Npy-	Mono	18	0.129496
P3_P7_1_Hyperoxia_Bar11	Npy-	Neut 1	46	0.330935
P3_P7_1_Hyperoxia_Bar11	Npy-	Neut 2	4	0.028777
P3_P7_1_Hyperoxia_Bar12	Npy+	Alv MF	3	0.75
P3_P7_1_Hyperoxia_Bar12	Npy+	Int MF	1	0.25
P3_P7_1_Hyperoxia_Bar12	Npy-	Alv MF	41	0.227778
P3_P7_1_Hyperoxia_Bar12	Npy-	DC1	2	0.0111111
P3_P7_1_Hyperoxia_Bar12	Npy-	Int MF	33	0.183333
P3_P7_1_Hyperoxia_Bar12	Npy-	Mono	37	0.205556
P3_P7_1_Hyperoxia_Bar12	Npy-	Neut 1	60	0.333333
P3_P7_1_Hyperoxia_Bar12	Npy-	Neut 2	7	0.0388889
P3_P7_1_Hyperoxia_Bar4	Npy+	Alv MF	10	1
P3_P7_1_Hyperoxia_Bar4	Npy-	Alv MF	53	0.243119
P3_P7_1_Hyperoxia_Bar4	Npy-	DC2	1	0.00458716
P3_P7_1_Hyperoxia_Bar4	Npy-	Int MF	36	0.165138
P3_P7_1_Hyperoxia_Bar4	Npy-	Mast Ba2	5	0.0229358
P3_P7_1_Hyperoxia_Bar4	Npy-	Mono	42	0.192661
P3_P7_1_Hyperoxia_Bar4	Npy-	Neut 1	73	0.334862
P3_P7_1_Hyperoxia_Bar4	Npy-	Neut 2	8	0.0366972
P3_P7_1_Hyperoxia_Bar5	Npy+	Alv MF	4	1
P3_P7_1_Hyperoxia_Bar5	Npy-	Alv MF	44	0.335878
P3_P7_1_Hyperoxia_Bar5	Npy-	DC1	2	0.0152672
P3_P7_1_Hyperoxia_Bar5	Npy-	Int MF	16	0.122137
P3_P7_1_Hyperoxia_Bar5	Npy-	Mast Ba2	3	0.0229008
P3_P7_1_Hyperoxia_Bar5	Npy-	Mono	23	0.175573
P3_P7_1_Hyperoxia_Bar5	Npy-	Neut 1	41	0.312977
P3_P7_1_Hyperoxia_Bar5	Npy-	Neut 2	2	0.0152672
P3_P7_1_Hyperoxia_Bar6	Npy+	Alv MF	4	1
P3_P7_1_Hyperoxia_Bar6	Npy-	Alv MF	50	0.373134
P3_P7_1_Hyperoxia_Bar6	Npy-	DC1	1	0.00746269
P3_P7_1_Hyperoxia_Bar6	Npy-	Int MF	21	0.156716
P3_P7_1_Hyperoxia_Bar6	Npy-	Mast Ba2	4	0.0298507
P3_P7_1_Hyperoxia_Bar6	Npy-	Mono	20	0.149254
P3_P7_1_Hyperoxia_Bar6	Npy-	Neut 1	34	0.253731
P3_P7_1_Hyperoxia_Bar6	Npy-	Neut 2	4	0.0298507
P3_P7_1_Normoxia_Bar1	Npy+	Alv MF	2	1
P3_P7_1_Normoxia_Bar1	Npy-	Alv MF	84	0.587413
P3_P7_1_Normoxia_Bar1	Npy-	Int MF	16	0.111888
P3_P7_1_Normoxia_Bar1	Npy-	Mast Ba2	1	0.00699301
P3_P7_1_Normoxia_Bar1	Npy-	Mono	19	0.132867
P3_P7_1_Normoxia_Bar1	Npy-	Neut 1	20	0.13986
P3_P7_1_Normoxia_Bar1	Npy-	Neut 2	3	0.020979
P3_P7_1_Normoxia_Bar2	Npy+	Alv MF	1	1
P3_P7_1_Normoxia_Bar2	Npy-	Alv MF	63	0.470149
P3_P7_1_Normoxia_Bar2	Npy-	DC1	1	0.00746269
P3_P7_1_Normoxia_Bar2	Npy-	Int MF	22	0.164179
P3_P7_1_Normoxia_Bar2	Npy-	Mast Ba2	1	0.00746269
P3_P7_1_Normoxia_Bar2	Npy-	Mono	19	0.141791
P3_P7_1_Normoxia_Bar2	Npy-	Neut 1	27	0.201493
P3_P7_1_Normoxia_Bar2	Npy-	Neut 2	1	0.00746269
P3_P7_1_Normoxia_Bar3	Npy+	Alv MF	1	1
P3_P7_1_Normoxia_Bar3	Npy-	Alv MF	69	0.428571
P3_P7_1_Normoxia_Bar3	Npy-	Int MF	23	0.142857
P3_P7_1_Normoxia_Bar3	Npy-	Mast Ba2	2	0.0124224
P3_P7_1_Normoxia_Bar3	Npy-	Mono	31	0.192547
P3_P7_1_Normoxia_Bar3	Npy-	Neut 1	32	0.198758
P3_P7_1_Normoxia_Bar3	Npy-	Neut 2	4	0.0248447
P3_P7_1_Normoxia_Bar7	Npy-	Alv MF	38	0.306452
P3_P7_1_Normoxia_Bar7	Npy-	DC1	1	0.00806452
P3_P7_1_Normoxia_Bar7	Npy-	Int MF	15	0.120968
P3_P7_1_Normoxia_Bar7	Npy-	Mast Ba2	4	0.0322581
P3_P7_1_Normoxia_Bar7	Npy-	Mono	49	0.395161
P3_P7_1_Normoxia_Bar7	Npy-	Neut 1	15	0.120968
P3_P7_1_Normoxia_Bar7	Npy-	Neut 2	2	0.016129
P3_P7_1_Normoxia_Bar8	Npy-	Alv MF	64	0.435374
P3_P7_1_Normoxia_Bar8	Npy-	Int MF	12	0.0816327
P3_P7_1_Normoxia_Bar8	Npy-	Mono	47	0.319728
P3_P7_1_Normoxia_Bar8	Npy-	Neut 1	21	0.142857
P3_P7_1_Normoxia_Bar8	Npy-	Neut 2	3	0.0204082
P3_P7_1_Normoxia_Bar9	Npy-	Alv MF	73	0.345972
P3_P7_1_Normoxia_Bar9	Npy-	DC1	2	0.00947867
P3_P7_1_Normoxia_Bar9	Npy-	Int MF	34	0.161137
P3_P7_1_Normoxia_Bar9	Npy-	Mast Ba2	7	0.0331754
P3_P7_1_Normoxia_Bar9	Npy-	Mono	68	0.322275
P3_P7_1_Normoxia_Bar9	Npy-	Neut 1	23	0.109005
P3_P7_1_Normoxia_Bar9	Npy-	Neut 2	4	0.0189573
P3_P7_2_Hyperoxia_Bar10	Npy+	Alv MF	5	1
P3_P7_2_Hyperoxia_Bar10	Npy-	Alv MF	57	0.331395
P3_P7_2_Hyperoxia_Bar10	Npy-	DC1	2	0.0116279
P3_P7_2_Hyperoxia_Bar10	Npy-	DC2	3	0.0174419
P3_P7_2_Hyperoxia_Bar10	Npy-	Int MF	16	0.0930233
P3_P7_2_Hyperoxia_Bar10	Npy-	Mast Ba2	7	0.0406977
P3_P7_2_Hyperoxia_Bar10	Npy-	Mono	57	0.331395
P3_P7_2_Hyperoxia_Bar10	Npy-	Neut 1	27	0.156977
P3_P7_2_Hyperoxia_Bar10	Npy-	Neut 2	3	0.0174419
P3_P7_2_Hyperoxia_Bar11	Npy+	Alv MF	3	1
P3_P7_2_Hyperoxia_Bar11	Npy-	Alv MF	44	0.314286
P3_P7_2_Hyperoxia_Bar11	Npy-	DC1	1	0.00714286
P3_P7_2_Hyperoxia_Bar11	Npy-	Int MF	22	0.157143
P3_P7_2_Hyperoxia_Bar11	Npy-	Mast Ba2	3	0.0214286
P3_P7_2_Hyperoxia_Bar11	Npy-	Mono	13	0.0928571
P3_P7_2_Hyperoxia_Bar11	Npy-	Neut 1	53	0.378571
P3_P7_2_Hyperoxia_Bar11	Npy-	Neut 2	4	0.0285714
P3_P7_2_Hyperoxia_Bar12	Npy+	Alv MF	3	1
P3_P7_2_Hyperoxia_Bar12	Npy-	Alv MF	30	0.194805
P3_P7_2_Hyperoxia_Bar12	Npy-	DC2	1	0.00649351
P3_P7_2_Hyperoxia_Bar12	Npy-	Int MF	30	0.194805
P3_P7_2_Hyperoxia_Bar12	Npy-	Mast Ba2	1	0.00649351
P3_P7_2_Hyperoxia_Bar12	Npy-	Mono	30	0.194805
P3_P7_2_Hyperoxia_Bar12	Npy-	Neut 1	61	0.396104
P3_P7_2_Hyperoxia_Bar12	Npy-	Neut 2	1	0.00649351
P3_P7_2_Hyperoxia_Bar4	Npy+	Alv MF	18	1
P3_P7_2_Hyperoxia_Bar4	Npy-	Alv MF	68	0.276423
P3_P7_2_Hyperoxia_Bar4	Npy-	Int MF	49	0.199187
P3_P7_2_Hyperoxia_Bar4	Npy-	Mast Ba2	4	0.0162602
P3_P7_2_Hyperoxia_Bar4	Npy-	Mono	40	0.162602
P3_P7_2_Hyperoxia_Bar4	Npy-	Neut 1	66	0.268293
P3_P7_2_Hyperoxia_Bar4	Npy-	Neut 2	19	0.0772358
P3_P7_2_Hyperoxia_Bar5	Npy+	Alv MF	3	1
P3_P7_2_Hyperoxia_Bar5	Npy-	Alv MF	45	0.333333
P3_P7_2_Hyperoxia_Bar5	Npy-	DC1	2	0.0148148
P3_P7_2_Hyperoxia_Bar5	Npy-	Int MF	27	0.2
P3_P7_2_Hyperoxia_Bar5	Npy-	Mast Ba2	1	0.00740741
P3_P7_2_Hyperoxia_Bar5	Npy-	Mono	20	0.148148
P3_P7_2_Hyperoxia_Bar5	Npy-	Neut 1	38	0.281481
P3_P7_2_Hyperoxia_Bar5	Npy-	Neut 2	2	0.0148148
P3_P7_2_Hyperoxia_Bar6	Npy+	Alv MF	2	1
P3_P7_2_Hyperoxia_Bar6	Npy-	Alv MF	46	0.338235
P3_P7_2_Hyperoxia_Bar6	Npy-	DC1	1	0.00735294
P3_P7_2_Hyperoxia_Bar6	Npy-	Int MF	24	0.176471
P3_P7_2_Hyperoxia_Bar6	Npy-	Mono	23	0.169118
P3_P7_2_Hyperoxia_Bar6	Npy-	Neut 1	35	0.257353
P3_P7_2_Hyperoxia_Bar6	Npy-	Neut 2	7	0.0514706
P3_P7_2_Normoxia_Bar1	Npy+	Alv MF	1	1
P3_P7_2_Normoxia_Bar1	Npy-	Alv MF	55	0.597826
P3_P7_2_Normoxia_Bar1	Npy-	DC1	1	0.0108696
P3_P7_2_Normoxia_Bar1	Npy-	Int MF	8	0.0869565
P3_P7_2_Normoxia_Bar1	Npy-	Mast Ba2	1	0.0108696
P3_P7_2_Normoxia_Bar1	Npy-	Mono	13	0.141304
P3_P7_2_Normoxia_Bar1	Npy-	Neut 1	13	0.141304
P3_P7_2_Normoxia_Bar1	Npy-	Neut 2	1	0.0108696
P3_P7_2_Normoxia_Bar2	Npy+	Alv MF	1	1
P3_P7_2_Normoxia_Bar2	Npy-	Alv MF	37	0.276119
P3_P7_2_Normoxia_Bar2	Npy-	Int MF	33	0.246269
P3_P7_2_Normoxia_Bar2	Npy-	Mast Ba2	1	0.00746269
P3_P7_2_Normoxia_Bar2	Npy-	Mono	27	0.201493
P3_P7_2_Normoxia_Bar2	Npy-	Neut 1	34	0.253731
P3_P7_2_Normoxia_Bar2	Npy-	Neut 2	2	0.0149254
P3_P7_2_Normoxia_Bar3	Npy+	Alv MF	4	1
P3_P7_2_Normoxia_Bar3	Npy-	Alv MF	75	0.520833
P3_P7_2_Normoxia_Bar3	Npy-	Int MF	13	0.0902778
P3_P7_2_Normoxia_Bar3	Npy-	Mast Ba2	2	0.0138889
P3_P7_2_Normoxia_Bar3	Npy-	Mono	31	0.215278
P3_P7_2_Normoxia_Bar3	Npy-	Neut 1	20	0.138889
P3_P7_2_Normoxia_Bar3	Npy-	Neut 2	3	0.0208333
P3_P7_2_Normoxia_Bar7	Npy-	Alv MF	55	0.398551
P3_P7_2_Normoxia_Bar7	Npy-	DC1	2	0.0144928
P3_P7_2_Normoxia_Bar7	Npy-	DC2	1	0.00724638
P3_P7_2_Normoxia_Bar7	Npy-	Int MF	18	0.130435
P3_P7_2_Normoxia_Bar7	Npy-	Mast Ba2	6	0.0434783
P3_P7_2_Normoxia_Bar7	Npy-	Mono	44	0.318841
P3_P7_2_Normoxia_Bar7	Npy-	Neut 1	10	0.0724638
P3_P7_2_Normoxia_Bar7	Npy-	Neut 2	2	0.0144928
P3_P7_2_Normoxia_Bar8	Npy-	Alv MF	75	0.480769
P3_P7_2_Normoxia_Bar8	Npy-	DC1	3	0.0192308
P3_P7_2_Normoxia_Bar8	Npy-	DC2	1	0.00641026
P3_P7_2_Normoxia_Bar8	Npy-	Int MF	10	0.0641026
P3_P7_2_Normoxia_Bar8	Npy-	Mast Ba2	1	0.00641026
P3_P7_2_Normoxia_Bar8	Npy-	Mono	41	0.262821
P3_P7_2_Normoxia_Bar8	Npy-	Neut 1	21	0.134615
P3_P7_2_Normoxia_Bar8	Npy-	Neut 2	4	0.025641
P3_P7_2_Normoxia_Bar9	Npy-	Alv MF	60	0.306122
P3_P7_2_Normoxia_Bar9	Npy-	DC1	2	0.0102041
P3_P7_2_Normoxia_Bar9	Npy-	Int MF	35	0.178571
P3_P7_2_Normoxia_Bar9	Npy-	Mast Ba2	4	0.0204082
P3_P7_2_Normoxia_Bar9	Npy-	Mono	53	0.270408
P3_P7_2_Normoxia_Bar9	Npy-	Neut 1	36	0.183673
P3_P7_2_Normoxia_Bar9	Npy-	Neut 2	6	0.0306122
P7_1_Hyperoxia_Bar4	Npy+	Alv MF	4	1
P7_1_Hyperoxia_Bar4	Npy-	Alv MF	78	0.183099
P7_1_Hyperoxia_Bar4	Npy-	DC1	8	0.0187793
P7_1_Hyperoxia_Bar4	Npy-	DC2	2	0.00469484
P7_1_Hyperoxia_Bar4	Npy-	Int MF	80	0.187793
P7_1_Hyperoxia_Bar4	Npy-	Mast Ba2	15	0.0352113
P7_1_Hyperoxia_Bar4	Npy-	Mono	116	0.2723
P7_1_Hyperoxia_Bar4	Npy-	Neut 1	117	0.274648
P7_1_Hyperoxia_Bar4	Npy-	Neut 2	10	0.0234742
P7_1_Hyperoxia_Bar5	Npy+	Alv MF	1	1
P7_1_Hyperoxia_Bar5	Npy-	Alv MF	9	0.321429
P7_1_Hyperoxia_Bar5	Npy-	Int MF	6	0.214286
P7_1_Hyperoxia_Bar5	Npy-	Mono	6	0.214286
P7_1_Hyperoxia_Bar5	Npy-	Neut 1	7	0.25
P7_1_Hyperoxia_Bar6	Npy+	Alv MF	8	1
P7_1_Hyperoxia_Bar6	Npy-	Alv MF	85	0.254491
P7_1_Hyperoxia_Bar6	Npy-	DC1	3	0.00898204
P7_1_Hyperoxia_Bar6	Npy-	DC2	5	0.0149701
P7_1_Hyperoxia_Bar6	Npy-	Int MF	29	0.0868263
P7_1_Hyperoxia_Bar6	Npy-	Mast Ba2	6	0.0179641
P7_1_Hyperoxia_Bar6	Npy-	Mono	87	0.260479
P7_1_Hyperoxia_Bar6	Npy-	Neut 1	105	0.314371
P7_1_Hyperoxia_Bar6	Npy-	Neut 2	14	0.0419162
P7_1_Normoxia_Bar1	Npy+	Alv MF	1	1
P7_1_Normoxia_Bar1	Npy-	Alv MF	96	0.211921
P7_1_Normoxia_Bar1	Npy-	DC1	10	0.0220751
P7_1_Normoxia_Bar1	Npy-	DC2	8	0.01766
P7_1_Normoxia_Bar1	Npy-	Int MF	55	0.121413
P7_1_Normoxia_Bar1	Npy-	Mast Ba2	17	0.0375276
P7_1_Normoxia_Bar1	Npy-	Mono	135	0.298013
P7_1_Normoxia_Bar1	Npy-	Neut 1	111	0.245033
P7_1_Normoxia_Bar1	Npy-	Neut 2	21	0.0463576
P7_1_Normoxia_Bar2	Npy-	Alv MF	49	0.227907
P7_1_Normoxia_Bar2	Npy-	DC1	3	0.0139535
P7_1_Normoxia_Bar2	Npy-	DC2	5	0.0232558
P7_1_Normoxia_Bar2	Npy-	Int MF	30	0.139535
P7_1_Normoxia_Bar2	Npy-	Mast Ba2	12	0.055814
P7_1_Normoxia_Bar2	Npy-	Mono	55	0.255814
P7_1_Normoxia_Bar2	Npy-	Neut 1	53	0.246512
P7_1_Normoxia_Bar2	Npy-	Neut 2	8	0.0372093
P7_1_Normoxia_Bar3	Npy+	Alv MF	1	1
P7_1_Normoxia_Bar3	Npy-	Alv MF	67	0.299107
P7_1_Normoxia_Bar3	Npy-	DC1	1	0.00446429
P7_1_Normoxia_Bar3	Npy-	DC2	4	0.0178571
P7_1_Normoxia_Bar3	Npy-	Int MF	33	0.147321
P7_1_Normoxia_Bar3	Npy-	Mast Ba2	5	0.0223214
P7_1_Normoxia_Bar3	Npy-	Mono	77	0.34375
P7_1_Normoxia_Bar3	Npy-	Neut 1	30	0.133929
P7_1_Normoxia_Bar3	Npy-	Neut 2	7	0.03125
